# Supplementary material for: Relationship between endometrial VFI values detected by three-dimensional power Doppler ultrasound and pregnancy outcomes in FET patients and prediction of the optimal VFI range—a retrospective cohort study
Source: Front Med (Lausanne). 2026 Jun 5;13:1786174. doi: 10.3389/fmed.2026.1786174 (PMC13279288; doi:10.3389/fmed.2026.1786174)
Supplement: Supplementary file 1 [file Data_Sheet_1.XLSX]

## Sheet: Sheet2
VFI grouping:（ Group 1 ≤ 0.041, 0.041 < Group 2 ≤ 0.165, 0.165 < Group 3 ≤ 0.461, Group 4 > 0.461.	Woman Age (years)	Graft intima thickness (mm)	Uterine endometrial volume (cm³)	VI	FI	VFI	Right uterine artery PI value	Right uterine artery RI value	Left uterine artery PI value	Left uterine artery RI value	Single cleavage embryo transfer	Double cleavage embryo transfer	Single blastocyst transfer	Double blastocyst transfer	Quality embryo transfer rate	HCG positive	Clinical pregnancy	Early abortion
1	29	6.2	1.37	0.136	0	0	6.34	1	5.47	1	0	0	0	1	0	0	0
1	35	11.1	2.73	1.235	0	0	3.12	0.91	2.85	0.9	0	1	0	0	1	1	1	1
1	31	12	3.33	4.445	0	0	2.3	0.83	3.15	0.9	0	0	0	1	1	1	0
1	33	11.7	8.02	0.729	0	0	0	0	0	0	0	0	0	1	1	1	1	1
1	37	5.7	5.48	0.115	23.08	0.026	2.69	0.87	2.1	0.81	0	1	0	0	1	1	1	0
1	33	10.7	9.4	1.272	0	0	0	0	0	0	0	0	0	1	1	1	1	0
1	31	5.2	0.5	0.175	16.459	0.029	3.49	0.91	2.67	0.86	0	0	0	1	0	1	1	0
1	30	12	4.21	2.64	0	0	2.67	0.84	0	0	1	0	0	0	1	0	0
3	33	8.7	2.26	1.506	21	0.33	2.73	0.88	1.95	0.79	0	0	1	0	1	1	1	0
2	33	12.4	3.36	42	21.95	0.092	0	0	3.24	0.93	0	1	0	0	1	1	1	1
1	32	9.4	3.37	0.045	16.914	0.008	1.54	0.75	2.68	0.88	0	0	0	1	1	0	0
1	32	8	0.845	0.14	0	0	4.21	1	4.75	1	0	0	0	1	1	1	1	1
1	24	13.6	1.49	1.367	0	0	2.61	0.88	2.6	0.88	0	0	0	1	0	1	1	0
1	28	9.7	5.47	14.361	0	0	1.98	0.81	1.62	0.76	0	0	0	1	1	1	1	0
3	34	9.7	2.26	1.029	24.082	0.248	3.25	0.88	2.31	0.82	0	0	0	1	1	1	1	0
1	27	8.4	1.26	1.384	0	0	3.08	0.89	2.8	0.87	0	1	0	0	0	0	0
3	35	10	2.09	0.749	22.515	0.169	2.09	0.82	2.1	0.81	0	0	0	1	1	0	0
1	29	8.8	0.991	1.283	0	0	2.03	0.82	2.46	0.85	0	0	0	1	1	1	0
1	35	10.6	3.79	1.671	0	0	1.24	0.68	2.41	0.87	0	0	0	1	1	0	0
1	36	8.5	1.19	0.138	0	0	2.78	0.89	2.33	0.85	0	0	0	1	1	1	1	0
3	37	9.9	3.39	0.858	22.916	0.197	2.3	0.85	2.75	0.88	0	1	0	0	0	0	0
1	36	9.3	4.62	2.128	0	0	0	0	0	0	0	0	1	0	1	1	1	0
1	33	7.5	1.85	0.098	0	0	0.72	1.41	0.64	1.1	0	0	0	1	0	1	1	0
2	27	7.6	0.655	0.692	23.422	0.162	3.2	0.89	3.01	0.89	0	0	0	1	1	0	0
2	29	13	4.43	0.467	26.676	0.124	2.56	0.86	2.83	0.93	0	0	0	1	1	0	0
3	32	8	1.15	0.835	23.8	0.199	2.37	0.87	2.57	0.89	0	0	0	1	0	1	1	0
3	36	7.2	1.2	1.67	19.603	0.327	2.98	0.91	3.64	0.92	0	0	0	1	1	1	1	0
3	36	8.6	1.53	0.93	18.791	0.175	1.9	0.79	1.91	0.8	0	0	0	1	0	0	0
2	36	6.7	0.822	0.527	27.768	0.146	3.53	0.93	3.13	0.94	0	0	0	1	0	0	0
1	33	11.2	5.41	2.496	0	0	0.81	2.3	0.85	2.72	0	1	0	0	0	0	0
3	36	5.6	1.29	1.568	23.16	0.363	2.49	0.87	2.14	0.84	1	0	0	0	0	1	0
4	31	14.7	3.86	8.324	23.135	1.926	2.96	0.88	2.34	0.84	0	0	0	1	1	0	0
2	36	8.2	3.53	0.272	19.504	0.053	1.92	0.82	1.67	0.78	0	1	0	0	1	0	0
2	40	13.1	2.79	0.573	25.863	0.148	2.27	0.88	4.25	1	0	0	0	1	0	1	1	0
4	25	7.6	0.959	5.719	27.271	1.56	1.43	0.71	1.78	0.8	0	0	0	1	0	0	0
4	31	15	6.67	1.494	33.44	0.5	3.01	0.92	2.79	0.9	0	1	0	0	1	1	0
4	37	13.3	6.27	3.806	29.445	1.121	2.14	0.86	2.01	0.84	0	0	0	1	0	1	0
3	32	13.8	8.84	1.13	24.434	0.276	3.1	0.89	2.88	0.87	0	0	0	1	1	1	1	0
4	34	9.3	4.35	20.657	33.248	6.868	1.47	0.72	1.85	0.81	0	1	0	0	1	0	0
3	27	6.6	1.54	1.634	23.195	0.379	1.5	0.74	1.45	0.74	1	0	0	0	1	1	1	0
3	32	15.1	3.61	1.333	32.82	0.438	3.2	0.91	2.72	0.88	0	0	0	1	0	0	0
2	37	14.9	7.12	0.403	25.385	0.102	1.97	0.83	2.58	0.89	0	0	0	1	0	0	0
1	34	11.1	4.38	0.082	20.93	0.017	2.46	0.87	2.99	0.9	0	0	1	0	1	0	0
2	31	12.8	5.5	0.515	21.963	0.113	3.79	1	4.37	1	0	0	0	1	1	0	0
4	37	13.4	4.98	4.498	27.07	1.218	1.98	0.82	1.75	0.79	0	1	0	0	1	1	1	1
4	31	9.3	2.09	2.319	22.75	0.528	3.53	0.93	3.02	0.89	0	0	0	1	0	1	1	0
3	30	9.6	1.7	1.099	22.335	0.246	5.05	1.09	3.33	0.93	0	1	0	0	1	1	1	0
3	28	8.2	2.78	1.359	21.773	0.296	5.65	1.06	4.06	0.95	0	0	0	1	1	1	1	0
1	32	8.9	4.01	0.111	21.641	0.024	1.54	0.74	2.34	0.83	0	0	0	1	1	1	1	1
2	37	12.5	4.58	0.324	22.986	0.074	3.17	0.91	3.28	0.9	0	1	0	0	1	0	0
4	27	8.2	2	4.327	27.501	1.19	2.21	0.85	2.12	0.85	0	0	0	1	1	0	0
2	37	7.2	1.16	0.305	20.022	0.061	1.78	0.79	1.88	0.79	0	1	0	0	1	1	1	0
2	35	7.5	2.4	0.267	17.122	0.046	2.24	0.83	2.19	0.84	0	1	0	0	1	0	0
1	33	9.7	2.27	0.095	23.103	0.022	2.03	0.84	2.19	0.84	0	1	0	0	1	0	0
4	29	11.3	4.44	2.956	23.928	0.707	2.61	0.89	2.48	0.88	0	0	0	1	1	0	0
3	36	8.3	6.04	1.293	25.258	0.327	2.04	0.85	2.35	0.88	0	0	0	1	0	1	1	0
1	27	8.8	1.76	0.125	19.797	0.025	2.55	0.85	0	0	0	1	0	0	1	0	0
3	35	8.1	1.83	1.232	25.999	0.32	1.53	0.72	1.62	0.74	0	0	0	1	1	0	0
4	28	8	3.02	3.761	26.076	0.981	1.97	0.81	2.1	0.84	0	0	0	1	1	1	1	0
1	38	13	2.87	0.074	22.447	0.017	2.17	0.83	2.43	0.83	1	0	0	0	1	1	1	0
4	32	12.1	3.93	1.879	25.106	0.472	3.12	0.9	3.49	0.92	0	1	0	0	1	0	0
2	28	8.6	1.09	0.497	19.892	0.099	3.64	0.92	2.93	0.88	1	0	0	0	1	0	0
4	32	12.2	4.1	4.131	21.994	0.908	3.35	0.91	3.19	0.92	0	0	0	1	1	1	0
3	28	10.7	2.26	0.773	26.38	0.204	1.99	0.83	2.6	0.87	0	1	0	0	1	1	1	0
2	36	12.4	2.93	0.518	25.232	0.131	1.44	0.72	2.25	0.84	0	1	0	0	1	0	0
3	30	9.5	2.37	1.598	23.814	0.381	1.56	0.77	1.35	0.72	0	0	0	1	1	1	1	0
3	30	10.5	3.62	1.308	21.893	0.286	2.48	0.87	2.18	0.83	0	0	1	0	0	0	0
4	40	9	6.13	3.904	26.503	1.035	1.86	0.8	1.87	0.8	0	1	0	0	1	0	0
2	22	9	1.26	0.402	18.929	0.076	2.09	0.82	1.94	0.8	0	0	0	1	0	0	0
4	25	7.8	1.58	9.108	36.772	3.349	2.37	0.84	2.39	0.84	0	0	1	0	0	0	0
3	35	6	1.15	0.892	26.829	0.239	3.2	0.91	2.09	0.81	0	0	0	1	1	0	0
4	31	13.5	3.15	2.229	22.494	0.501	2.41	0.88	2.59	0.85	0	0	0	1	1	1	0
4	36	9	4.17	3.29	18.934	0.623	0	0	2.03	0.81	0	1	0	0	1	1	1	0
4	29	7.7	1.53	2.148	25.406	0.546	2.07	0.82	1.95	0.8	0	0	0	1	1	1	1	0
2	35	11	3.45	0.226	21.621	0.049	2.93	0.87	2.46	0.83	0	1	0	0	1	0	0
1	36	10.1	4.72	0.194	0	0	0.82	2.18	0.78	1.85	0	1	0	0	1	1	1	0
4	34	10.5	2.31	2.054	20.802	0.521	2.53	0.86	2.66	0.88	0	0	1	0	0	0	0
4	31	11.4	1.5	8.318	27.079	2.252	2.55	0.85	2.37	0.84	0	1	0	0	1	0	0
1	34	14.1	4.88	0.013	17.811	0.002	3.37	0.88	2.79	0.85	0	1	0	0	1	1	0
3	28	11.1	4.08	1.447	21.16	0.306	2.07	0.81	2.13	0.81	0	0	0	1	0	1	1	0
2	31	11.5	5.13	0.385	21.238	0.082	3.18	0.88	3.04	0.89	0	0	0	1	0	0	0
2	29	8.9	1.24	0.692	19.649	0.136	1.65	0.74	2.04	0.82	0	0	1	0	0	1	1	0
2	29	7.5	0.998	0.842	18.118	0.153	3.54	0.92	2.9	0.89	0	0	0	1	0	1	1	0
1	26	8.6	2.39	0.009	16.751	0.002	0.84	2.42	1.73	0.75	0	0	0	1	0	0	0
2	33	8.6	3.2	0.554	23.215	0.129	2.74	0.86	2.87	0.88	0	0	1	0	1	0	0
4	26	6.6	1.83	5.823	24.429	1.423	1.82	0.8	1.93	0.82	0	0	1	0	0	0	0
4	25	10	5.48	2.109	26.088	0.55	1.98	0.82	1.91	0.8	0	0	0	1	1	0	0
4	30	8	2.66	10.274	23.307	2.395	3.01	0.9	2.48	0.84	0	1	0	0	1	1	1	0
4	28	10.3	9.76	5.079	28.735	1.459	2.33	0.83	1.89	0.79	0	1	0	0	1	0	0
3	30	8.6	3.2	0.788	21.613	0.17	2.6	0.87	2.34	0.84	0	0	0	1	1	1	1	0
4	27	10.8	3.81	2.571	24.164	0.621	2.5	0.86	2.4	0.86	0	0	1	0	0	1	1	0
4	36	13.1	9.89	2.28	24.181	0.551	0.83	0.56	0.94	0.57	0	1	0	0	1	1	1	0
4	30	11.4	3.88	2.874	25.932	0.745	2.01	0.84	1.66	0.77	0	0	0	1	0	0	0
3	30	9.1	1.9	0.774	27.514	0.213	2.04	0.81	3.1	0.9	0	0	0	1	1	1	1	0
3	30	11.8	3.07	0.643	31.205	0.2	0.96	3.92	0.91	3.06	0	0	0	1	1	1	1	0
2	35	6.6	1.2	0.208	23.048	0.048	2.26	0.82	1.88	0.76	0	1	0	0	1	1	1	0
4	35	7.8	2.35	7.53	31.536	2.382	2.34	0.84	2.77	0.87	0	0	0	1	1	1	1	0
4	33	7.1	2.07	4.608	24.089	1.11	3.42	0.9	3.26	0.9	0	0	1	0	1	1	1	0
3	30	11	2.09	0.756	23.078	0.175	2.06	0.81	2.31	0.84	0	0	0	1	0	1	0
2	38	10.5	4.23	0.395	26.157	0.103	3.47	1.04	3.8	0.93	0	1	0	0	1	1	1	1
1	32	10.5	0.933	0.001	15.882	0	0	0	0	0	0	0	1	0	0	1	1	0
3	35	8.6	1.11	1.547	20.648	0.319	2.09	0.81	2.6	0.88	0	0	0	1	0	0	0
4	36	13.5	4.61	3.3	25.245	0.833	2.97	0.91	1.82	0.8	0	0	1	0	1	1	1	0
4	31	13	4.79	6.602	30.609	2.02	2.82	0.87	2.12	0.82	1	0	0	0	0	0	0
2	37	12.5	7.12	0.403	25.385	0.102	1.97	0.83	2.58	0.89	0	0	0	1	0	1	1	1
4	32	15.4	6.69	9.654	26.154	2.525	2.95	0.88	2.42	0.83	0	0	1	0	0	0	0
4	30	8.5	8	2.068	26.399	0.546	2.21	0.87	1.98	0.84	0	1	0	0	1	0	0
4	27	9.6	3.9	2.862	25.132	0.719	3.07	0.89	2.77	0.9	0	1	0	0	1	0	0
2	33	8.5	4.53	0.344	19.426	0.067	3.11	0.89	2.85	0.88	0	0	0	1	1	0	0
2	35	7.2	3.45	0.257	25.749	0.066	1.85	0.79	1.77	0.79	0	1	0	0	1	1	1	0
3	33	10.1	3.74	1.18	24.444	0.289	2.69	0.87	2.31	0.83	0	0	0	1	0	1	1	0
1	35	8.8	4.43	0.018	17.916	0.003	1.4	0.73	1.58	0.75	0	0	0	1	1	1	1	0
1	31	7	2.13	0.161	22.481	0.036	3.41	0.92	1.63	0.72	1	0	0	0	0	1	1	1
3	40	7.6	1.68	1.586	24.307	0.386	3.76	0.94	3.93	1	0	1	0	0	1	0	0
4	33	12	3.93	5.204	22.18	1.154	2.95	0.91	2.81	0.91	0	0	0	1	1	1	1	0
3	34	9.3	1.53	1.2	22.093	0.265	2.4	0.84	2.69	0.86	0	1	0	0	0	0	0
1	31	13	2.48	0.14	22.627	0.032	2.63	0.83	3.42	0.91	0	0	0	1	1	0	0
3	29	16	9.29	0.984	19.71	0.194	2.54	0.89	2.52	0.89	0	0	0	1	0	1	1	0
2	38	8.1	1.36	0.705	19.262	0.136	1.74	0.81	1.15	0.67	0	0	0	1	0	0	0
3	27	7.6	2.3	1.333	21.538	0.287	3.96	0.95	3.62	0.93	0	1	0	0	1	1	1	0
3	36	9.2	5.01	0.911	22.971	0.209	2	0.82	2.36	0.87	0	0	0	1	1	0	0
3	36	8	2.45	1.483	25.049	0.371	2.08	0.82	2.07	0.8	0	0	0	1	1	1	1	0
1	33	8	1.72	0.019	17.506	0.003	2.28	0.87	2.33	0.87	0	0	0	1	0	1	1	1
1	40	6.8	1.28	0.034	18.949	0.006	2.25	0.86	2.3	0.88	0	1	0	0	1	1	1	1
2	31	11.6	4	0.307	22.544	0.069	2.44	0.85	2.9	0.91	0	0	0	1	1	0	0
3	29	8.1	2.2	0.921	27.971	0.258	2.27	0.85	2.55	0.89	0	1	0	0	1	0	0
3	40	8.4	3.87	0.728	23.338	0.17	2.75	0.92	2.33	0.87	1	0	0	0	1	0	0
1	40	7.1	1.24	0.009	19.412	0.002	1.92	0.79	2.98	0.91	0	1	0	0	0	1	1	0
4	26	8.4	2.54	4.347	26.044	1.132	2.7	0.9	2.74	0.9	0	1	0	0	1	1	1	1
4	38	8.6	2.13	3.386	24.269	0.822	2.36	0.8	1.97	0.78	0	1	0	0	1	0	0
4	39	7.9	2.31	2.395	26.97	0.646	1.58	0.79	1.98	0.82	0	0	0	1	0	1	0
1	25	7.9	1.68	0.002	16.471	0	3.03	0.89	0	0	0	0	0	1	1	1	1	0
1	35	9.9	1.44	0.001	15.882	0	3.03	0.91	2.98	0.91	1	0	0	0	0	1	0
3	33	9.1	5.18	1.411	22.235	0.314	2.64	0.89	2.9	0.89	0	0	0	1	1	1	0
2	29	14.2	3.81	0.286	22.179	0.064	2.65	0.85	5.15	1.09	0	1	0	0	0	0	0
4	34	10.3	3.29	3.121	24.563	0.767	2.87	0.89	2.58	0.87	0	0	0	1	1	1	1	0
1	25	8.1	0.584	0	0	0	2.44	0.85	5.25	0.81	0	1	0	0	0	1	1	0
4	26	13.2	1.83	5.823	24.429	1.423	1.82	0.8	1.93	0.82	0	0	0	1	0	1	1	0
4	30	7.8	2.32	7.19	27.729	1.994	3.23	0.89	3.39	0.9	0	1	0	0	1	0	0
1	37	8.9	3.1	0.009	17.066	0.001	0	0	0	0	0	0	0	1	1	1	1	0
2	30	13.9	4.24	0.336	28.223	0.095	2.92	0.86	2.54	0.83	0	1	0	0	1	1	1	0
2	25	6.9	1.53	0.334	17.716	0.059	2.5	0.87	2.56	0.87	0	0	0	1	1	1	1	0
2	27	14	3.69	0.269	20.687	0.056	2.13	0.83	1.78	0.78	0	0	0	1	1	1	1	0
2	26	6.2	1.73	0.292	24.805	0.073	1.83	0.8	2.27	0.86	0	0	0	1	1	1	1	0
2	34	9.6	2.02	0.55	21.111	0.116	1.67	0.72	2.42	0.82	0	1	0	0	1	0	0
4	29	9.2	3.95	3.933	21.115	0.831	1.9	0.81	2.02	0.8	0	0	0	1	1	0	0
3	29	11.7	1.37	1.278	24.157	0.309	3.68	0.9	3.49	0.9	0	1	0	0	1	0	0
3	33	7.1	1.97	1.579	25.467	0.402	2.21	0.82	2.14	0.82	0	1	0	0	0	0	0
2	33	8.6	2.66	0.638	20.402	0.13	2.46	0.85	2.96	0.88	0	0	0	1	1	1	1	0
2	30	7.8	3.57	0.716	22.181	0.159	2.6	0.87	2.68	0.85	0	1	0	0	1	0	0
2	36	13.2	3.94	0.662	24.703	0.145	3.13	0.91	2.82	0.89	0	0	0	1	1	1	1	0
4	32	10.6	5.59	6.374	29.163	1.859	1.78	0.78	2.01	0.82	0	0	1	0	0	1	0
2	38	7	1.68	0.576	23.081	0.133	1.29	0.71	1.41	0.73	0	0	1	0	0	0	0
1	28	6.9	3.59	0.009	17.874	0.002	3.07	0.92	2.47	0.83	0	0	1	0	0	1	0
4	27	10.9	3.21	4.168	27.48	1.145	0	0	0	0	0	1	0	0	0	0	0
1	37	5.4	1.86	0	0	0	2.68	0.91	3.46	1	0	0	0	1	1	0	0
3	28	9.4	2.73	0.989	26.575	0.263	4.79	1.05	4.33	1.04	0	0	1	0	1	1	1	1
4	32	9.2	3.02	4.721	24.482	1.156	0	0	0	0	0	0	0	1	1	1	1	0
4	30	10.6	6.64	3.081	25.617	0.789	1.52	0.76	1.46	0.74	0	0	0	1	1	0	0
1	38	9.8	2.13	0	0	0	2.38	0.86	2.54	0.87	0	0	1	0	1	0	0
3	30	8.1	2.43	1.042	23.005	0.24	2.46	0.82	2.93	0.87	0	0	0	1	1	0	0
2	38	13.5	4.37	0.264	23.342	0.062	2.57	0.89	1.77	0.85	0	1	0	0	1	1	1	0
3	36	7.1	1.95	0.902	22.889	0.206	1.95	0.84	2.86	0.9	0	1	0	0	1	1	0
1	34	10	4.42	0.068	21.73	0.015	1.95	0.82	2.43	0.87	0	1	0	0	0	1	1	0
4	27	7.5	3.75	16.596	27.59	4.579	1.35	0.7	1.66	0.77	0	0	0	1	1	0	0
2	30	8.4	1.54	0.219	21.397	0.047	2.88	0.91	3.12	0.93	0	0	0	1	0	0	0
4	33	7.8	1.88	2.553	24.43	0.624	2.36	0.84	2.07	0.82	0	1	0	0	0	0	0
3	31	13.4	5.62	1.456	23.66	0.314	2.05	0.83	2.54	0.74	0	0	1	0	0	1	1	0
2	40	12.4	5.2	0.196	23.569	0.046	2.51	0.88	2.54	0.87	1	0	0	0	1	0	0
2	35	11.6	7.11	0.498	23.511	0.117	2.14	0.83	2.23	0.83	0	1	0	0	0	0	0
2	33	11.5	1.81	0.284	20.285	0.058	3.05	0.96	2.3	0.82	0	0	0	1	1	1	1	1
2	35	10.7	3.59	0.73	22.597	0.165	4.61	1	4.15	1	0	0	0	1	0	0	0
1	40	5.9	1.77	0.029	17.871	0.005	2.69	0.89	2.66	0.89	0	0	0	1	0	0	0
3	30	10.7	2.09	1.786	23.996	0.429	1.57	0.76	1.35	0.72	0	1	0	0	1	0	0
2	36	10.4	3.84	0.619	23.01	0.142	1.89	0.79	2.02	0.8	0	0	0	1	1	1	1	0
2	34	7.2	1.31	0.535	25.098	0.134	1.69	0.77	2.01	0.81	1	0	0	0	0	0	0
2	33	7.5	1.88	0.692	19.831	0.137	4.8	1	4.09	1	0	1	0	0	1	0	0
3	30	9.1	3.24	1.445	21.306	0.308	3.27	0.91	3.17	0.9	0	1	0	0	1	0	0
3	29	10.6	4	0.886	23.756	0.211	1.69	0.76	2.14	0.83	0	1	0	0	0	0	0
3	40	11.7	1.2	1.635	26.017	0.425	2.06	0.83	2.57	0.86	0	0	0	1	1	1	1	0
3	36	11	3.91	0.81	26.004	0.211	2.99	0.89	2.68	0.88	0	1	0	0	1	0	0
3	37	9.7	2.51	1.305	21.633	0.282	4.74	0.92	3.17	0.88	0	0	0	1	0	0	0
1	37	6.9	2.83	0.014	16.888	0.002	0	0	0	0	0	1	0	0	1	0	0
2	31	10	6.18	0.342	21.578	0.074	1.99	0.8	1.68	0.78	0	0	1	0	1	1	1	0
1	28	4	2.04	0.124	23.252	0.029	2.34	0.85	2.25	0.84	0	1	0	0	0	0	0
1	34	11.4	7.94	0.169	23.676	0.04	3.91	1	8.31	1.13	0	1	0	0	0	1	1	1
1	23	9.6	2.5	0.018	19.346	0.004	2.48	0.86	2.4	0.85	1	0	0	0	0	1	1	0
3	30	8.1	1.8	1.179	20.845	0.246	1.16	0.67	1.82	0.55	0	0	1	0	1	1	0
4	40	14.5	1.41	1.94	24.639	0.478	0	0	0	0	0	0	1	0	0	0	0
1	35	8.6	3.12	0.058	18.378	0.011	3.07	0.89	3.18	0.91	0	0	0	1	1	0	0
2	31	11	2.54	0.208	22.095	0.046	2.24	0.85	2.42	0.85	0	1	0	0	0	1	1	0
3	32	9.1	3.18	1.82	20.781	0.38	2.28	0.84	3.01	0.9	0	0	1	0	1	0	0
3	37	9.2	3.11	0.8	21.684	0.174	1.61	0.78	3.26	0.93	0	0	1	0	1	0	0
1	37	11.6	3.92	0.203	20.094	0.041	2.14	0.85	1.81	0.8	0	1	0	0	0	1	1	0
3	28	6.6	1.63	1.765	25.727	0.454	3.19	0.88	3.96	0.99	0	0	1	0	1	1	1	0
4	29	10.7	3.92	3.447	28.192	0.972	2.48	0.84	2.82	0.89	0	1	0	0	0	1	0
3	31	8.9	2.14	1.146	18.836	0.216	1.92	0.81	1.92	0.81	0	1	0	0	0	0	0
2	27	9.3	3.57	0.455	23.125	0.105	2.77	0.88	2.41	0.84	0	0	1	0	1	1	1	0
4	36	7.6	2.133	2.396	24.764	0.593	1.7	0.78	1.85	0.81	0	1	0	0	1	0	0
3	36	10.8	3.15	0.897	29.134	0.261	3.02	0.91	3.27	0.91	1	0	0	0	1	0	0
2	24	8.8	3.62	0.693	21.002	0.146	2.59	0.85	3.18	0.88	0	1	0	0	0	0	0
3	30	10.6	4.85	1.697	27.161	0.461	1.76	0.77	1.46	0.72	0	0	0	1	1	1	1	0
3	30	8.4	5.39	1.126	24.11	0.272	2.68	0.89	3.12	0.93	0	0	0	1	1	1	1	0
1	37	8.3	1.66	0.001	16.078	0	2.81	0.89	2.14	0.83	1	0	0	0	0	0	0
4	33	9.6	15.04	1.857	28.372	0.527	2.33	0.83	2.44	0.85	0	0	1	0	0	1	1	1
1	31	10.1	4.83	0.119	17.466	0.021	2.38	0.84	2.09	0.81	0	0	1	0	1	0	0
3	26	11.3	4.21	0.764	25.362	0.194	3.14	0.89	3.27	0.89	0	1	0	0	0	0	0
1	34	7.6	1.88	0.039	19.577	0.008	5.75	1	4.13	0.94	0	0	0	1	0	1	1	0
3	34	8.3	2.45	0.787	22.3	0.176	2.84	0.9	2.29	0.83	0	0	1	0	1	1	1	0
4	35	12.7	4.84	2.168	26.356	0.571	3.38	1	2.71	0.9	0	1	0	0	0	1	1	0
3	36	10.8	1.71	0.802	25.33	0.203	1.42	0.72	1.17	0.66	0	0	1	0	1	0	0
2	31	9.2	2.76	0.579	26.39	0.153	2.6	0.89	2.1	0.83	0	0	0	1	0	1	1	0
2	26	10.5	3.1	0.55	23.2	0.128	2.14	0.83	2.49	0.87	0	1	0	0	0	0	0
3	37	10.6	4.29	0.9	22.385	0.202	1.97	0.81	2.63	0.87	0	0	0	1	0	1	1	0
2	26	11.8	2.35	0.211	21.335	0.045	5.3	1.11	3.73	1	0	0	0	1	1	1	1	0
1	24	10	5.93	0.134	19.766	0.027	1.62	0.75	6.37	1	0	0	1	0	1	1	1	0
2	35	10	3.52	0.288	18.828	0.054	3.02	0.88	3.1	0.89	0	0	0	1	0	1	1	0
3	32	9	3.74	0.985	20.668	0.204	4.47	1.1	5.12	1	0	1	0	0	1	1	1	1
3	35	9.3	2.59	0.887	21.732	0.193	4.79	1	5.87	1	0	0	1	0	0	1	1	0
3	26	10.2	3.55	0.814	23.588	0.192	4.31	1	4.29	1	0	0	0	1	0	1	1	0
1	36	6.8	1.19	0	0	0	2.67	0.88	3.49	0.95	0	0	1	0	0	0	0
1	35	11.4	6.7	0.085	20.88	0.018	2.95	0.93	3.05	0.93	0	1	0	0	0	1	1	0
4	29	9.7	3.31	1.92	24.941	0.479	2.03	0.82	2.1	0.82	0	0	1	0	1	1	1	0
4	33	9.6	2.81	2.576	26.123	0.673	2.1	0.82	1.81	0.78	0	0	0	1	0	1	1	0
1	32	10.3	4.22	0.002	16.471	0	3.75	0.92	3.07	0.9	0	1	0	0	0	0	0
4	36	9.7	2.03	2.27	25.921	0.588	2.63	0.98	2.53	0.86	0	1	0	0	0	1	1	0
2	31	8	2.47	0.588	23.973	0.141	3.05	0.9	2.77	0.88	0	1	0	0	1	1	1	0
2	35	7.2	5.56	0.442	21.782	0.096	2.45	0.81	0	0	0	0	1	0	0	1	1	0
4	27	8.8	1.9	3.113	23.858	0.743	2.16	0.83	2.12	0.84	0	0	1	0	1	0	0
1	27	8.4	0.979	0.003	15.882	0.001	0	0	0	0	0	0	1	0	1	0	0
1	30	11.7	1.14	0.139	19.054	0.026	3.54	0.94	3.11	0.88	0	1	0	0	0	1	1	1
1	25	8.5	0	0	0	0	0	0	0	0	0	0	1	0	0	0	0
3	32	7.2	2.27	0.918	19.5	0.179	3.25	1	4.1	1	0	1	0	0	1	1	1	0
1	39	11.2	4.55	0.13	25.537	0.027	2.96	0.9	1.74	0.78	0	1	0	0	1	0	0
2	38	8.6	1.98	0.282	18.873	0.053	1.93	0.8	1.72	0.77	0	1	0	0	1	0	0
2	40	10	3.66	0.207	21.861	0.045	2.81	0.87	1.91	0.8	0	1	0	0	0	0	0
4	32	9.5	6.12	2.802	26.433	0.741	3.78	0.97	3.03	0.9	0	0	1	0	1	1	1	0
4	34	10.2	1.08	3.587	26.279	0.943	2.21	0.86	3.09	1	0	0	0	1	0	1	1	0
2	30	7.6	3.34	0.208	23.724	0.049	1.54	0.73	1.67	0.76	0	0	0	1	1	1	1	1
3	35	7.9	0.933	0.976	20.546	0.201	2.2	0.84	1.9	0.77	0	0	1	0	0	0	0
4	34	7.7	1.63	2.529	24.396	0.617	2.04	0.81	1.88	0.78	0	1	0	0	1	1	1	0
4	34	13.1	2	5.664	25.384	1.438	2.05	0.82	1.67	0.78	0	0	1	0	1	0	0
2	40	5.1	1.1	0.46	21.713	0.1	1.83	0.81	1.98	0.82	0	1	0	0	0	1	1	0
3	35	11.4	1.91	1.449	27.29	0.396	1.9	0.8	2.15	0.82	0	1	0	0	0	1	1	0
3	36	12.8	1.71	0.802	25.33	0.203	1.42	0.72	1.17	0.66	0	0	1	0	1	1	1	0
3	37	5.9	0.551	1.077	23.779	0.256	2.84	0.89	2.3	0.87	0	0	1	0	0	0	0
2	30	12.9	5.3	0.687	22.806	0.157	3.01	0.9	3.24	0.94	0	0	0	1	0	0	0
2	23	12	2.3	0.246	19.668	0.048	3.81	0.92	6.27	1.04	0	0	0	1	1	1	0
2	34	9.7	2.59	0.544	20.016	0.109	2.48	0.88	2.26	0.86	0	0	1	0	1	0	0
2	37	8.3	2.87	0.748	19.03	0.142	2.92	0.9	3.17	0.91	0	0	1	0	1	1	1	1
1	36	12.8	4.39	0.037	17.542	0.007	4.69	1	4.35	1	0	1	0	0	0	1	1	0
3	28	9.6	1.06	1.225	21.624	0.265	3.41	1	2.49	0.87	0	0	1	0	1	1	1	0
4	30	10.2	1.76	2.014	29.31	0.59	2.22	0.82	2.32	0.85	0	0	0	1	0	1	1	0
2	32	8.5	1.89	0.252	17.497	0.044	2.16	0.82	2.71	0.86	0	0	1	0	1	1	1	0
3	28	8.7	3.74	1.18	24.444	0.289	2.69	0.87	2.31	0.83	0	1	0	0	1	0	0
4	31	8.1	2.62	3.458	25.532	0.883	2.34	0.84	2.69	0.86	0	0	0	1	0	1	1	0
1	27	7.4	1.69	0.12	20.271	0.024	1.98	0.82	1.98	0.82	0	0	1	0	1	1	1	0
2	34	7.7	6.28	0.324	21.83	0.071	2.46	0.84	2.94	0.87	0	1	0	0	1	1	1	0
2	37	11.9	3.22	0.709	18.625	0.132	2.12	0.84	2.76	0.89	0	0	1	0	1	1	1	0
1	39	11.5	2.43	0.122	20.104	0.025	3.24	0.9	3.22	0.91	1	0	0	0	0	0	0
4	30	7.6	2.75	2.387	25.535	0.609	2.36	0.86	2.68	0.88	0	0	1	0	1	1	1	0
4	25	8.9	3.21	3.662	24.863	0.91	1.76	0.79	1.59	0.76	0	0	0	1	1	0	0
3	34	7.4	1.73	1.102	26.685	0.283	1.1	0.64	1.73	0.77	0	1	0	0	0	0	0
1	35	8	1.76	0	0	0	0	0	4.13	1	0	1	0	0	0	1	1	0
1	40	8.6	2.77	0.053	19.926	0.01	2.43	0.86	2.67	0.89	0	0	0	1	1	1	1	1
2	34	12	4.08	0.39	19.17	0.07	1	6.99	0.82	1.99	0	0	0	1	1	1	1	1
1	27	11.4	2.11	0.067	16.236	0.011	3.06	0.93	2.79	0.92	0	0	1	0	1	0	0
3	29	7.7	2.53	1.662	24.417	0.406	2.06	0.82	2.03	0.81	0	0	0	1	1	0	0
4	33	11.2	6.69	9.654	26.154	2.525	2.95	0.88	2.42	0.83	0	1	0	0	0	1	1	0
4	30	11.1	5.53	3.732	24.191	0.903	2.31	0.86	2.79	0.87	0	0	0	1	1	0	0
3	25	16.6	1.81	1.388	27.568	0.383	2.84	0.89	2.58	0.87	0	0	1	0	1	1	0
4	28	9.6	3.94	1.84	25.104	0.462	2.65	0.89	2.92	0.9	0	0	0	1	0	0	0
4	29	12.2	5.24	10.329	29.836	3.082	1.63	0.76	1.73	0.77	0	0	1	0	1	1	0
4	34	11.2	5.23	13.602	28.069	3.818	1.93	0.8	2.66	0.85	0	0	1	0	1	1	0
4	36	8.7	2.44	1.897	25.078	0.476	2.97	0.9	1.95	0.8	0	1	0	0	0	1	1	0
3	28	10.5	2.08	1.814	21.071	0.382	4.29	0.94	4.01	0.93	0	0	0	1	1	1	1	0
3	36	6.7	1.15	0.892	26.829	0.239	3.2	0.91	2.09	0.81	0	0	0	1	0	0	0
1	40	14.4	3.42	0.036	19.079	0.007	2.62	0.85	2.77	0.86	0	0	0	1	1	1	1	1
4	30	10.4	4.25	2.648	20.906	0.554	2.64	0.9	2.73	0.9	0	1	0	0	1	1	1	0
4	29	10.2	5.85	2.899	30.105	0.873	1.62	0.75	1.6	0.75	0	1	0	0	1	0	0
1	39	7.5	2.42	0.094	19.343	0.018	2.06	0.8	2.09	0.8	0	1	0	0	0	1	0
2	33	7.7	0.93	0.705	21.812	0.154	2.66	0.88	3.08	0.89	0	0	0	1	1	1	0
2	35	8.2	0.93	0.705	21.812	0.154	2.66	0.88	3.08	0.89	0	0	1	0	1	1	1	0
2	33	9	3.45	0.61	23.394	0.143	2.06	0.81	1.73	0.77	0	0	1	0	1	1	1	0
3	38	11.5	4.1	0.691	25.869	0.179	2.64	0.88	2.25	0.84	0	0	0	1	0	1	0
4	31	10.4	3.17	7.126	31.949	2.277	4.44	0.97	4.36	1.04	0	0	1	0	1	1	1	0
1	37	9.2	3.32	0.042	18.926	0.008	2.64	0.87	2.64	0.86	0	0	1	0	1	1	1	1
3	38	7.3	2.56	1.675	26.004	0.436	1.3	0.69	0.73	0.51	0	1	0	0	0	1	1	0
4	28	9.3	1.56	3.321	25.518	0.847	1.5	0.72	2.82	0.9	0	1	0	0	0	1	1	0
2	33	12.6	6.29	0.655	24.385	0.16	2.74	0.89	2.69	0.89	0	1	0	0	0	0	0
2	25	12	1.52	0.548	18.984	0.104	2.73	0.87	2.36	0.84	0	0	0	1	0	1	1	0
1	25	10	5.42	0.018	19.023	0.004	3.42	0.89	3.84	0.93	0	0	0	1	1	1	1	0
1	34	7	1.45	0	0	0	2.04	0.81	1.96	0.77	0	0	1	0	1	1	1	0
4	34	8.5	2.45	1.773	26.601	0.472	2.64	0.87	2.92	0.9	0	1	0	0	1	1	1	0
2	32	10.8	4.52	0.415	20.547	0.085	3.18	0.94	4.07	1	0	0	0	1	1	1	1	0
1	32	8.5	2.26	0	0	0	2.86	0.9	1.68	0.78	0	0	0	1	0	1	1	1
4	32	13.1	6.02	2.56	24.64	0.631	3.23	0.91	2.34	0.86	0	1	0	0	1	1	1	0
2	34	8.3	3.98	0.201	22.239	0.045	2.27	0.89	2.71	0.92	0	1	0	0	1	1	1	1
3	38	8.1	2.42	1.141	24.42	0.279	1.32	0.72	1.46	0.75	0	1	0	0	1	1	1	0
2	30	9.9	2.62	0.582	25.317	0.147	1.78	0.78	1.46	0.71	0	0	1	0	1	1	1	0
1	38	11.3	2.84	0.103	19.6	0.02	2.34	0.88	2.54	0.88	0	0	1	0	0	1	1	0
2	31	7.7	1.94	0.539	30.251	0.163	2.24	0.83	2.01	0.8	0	0	0	1	1	1	0
2	29	8.7	4.33	0.318	22.929	0.073	2.45	0.84	2.23	0.81	0	1	0	0	0	0	0
3	33	8.1	4.35	1.265	27.338	0.346	2.98	0.92	3.24	0.9	0	1	0	0	0	1	1	0
2	33	12.6	1.51	0.658	25.152	0.165	1.86	0.8	2.01	0.82	0	0	1	0	1	0	0
2	29	10.4	2.09	0.411	21.491	0.088	2.55	0.85	2.56	0.86	0	0	1	0	1	0	0
4	30	8.6	2.61	5.295	24.84	1.315	2.09	0.84	2.32	0.87	0	1	0	0	1	0	0
1	35	11.3	4.3	0.139	21.431	0.03	2.88	0.89	2.89	0.9	0	0	1	0	1	0	0
4	28	10.2	2.29	3.499	28.932	1.012	0	0	0	0	0	1	0	0	0	0	0
1	34	9.2	2.55	0.082	20.039	0.016	2.25	0.83	2.4	0.85	0	0	1	0	1	1	1	0
2	34	8.2	1.14	0.744	19.747	0.147	0.95	0.61	2.4	0.9	0	1	0	0	1	0	0
1	35	13.9	5.61	0.081	25.405	0.021	2.2	0.82	2.16	0.81	0	0	1	0	0	0	0
3	31	12.7	3.77	0.953	26.836	0.256	2.6	0.88	2.72	0.86	0	0	0	1	0	1	1	1
4	29	9.1	3.29	3.161	26.283	0.831	3.2	0.9	3.57	0.91	0	1	0	0	1	1	1	0
4	37	7.5	2.36	2.206	24.65	0.548	2.55	0.88	2.12	0.84	0	0	0	1	0	0	0
2	37	6.9	1.72	0.607	26.046	0.158	2.45	0.84	2.27	0.81	1	0	0	0	0	0	0
2	36	11.4	6.53	0.017	17.769	0.1	3.42	0.93	3	0.88	0	0	1	0	1	1	1	0
3	36	13	3.17	0.862	24.282	0.209	3.04	0.91	2.97	0.9	0	0	1	0	0	1	0
1	29	6.5	1.35	0.143	22	0.031	1.66	0.77	2.17	0.83	0	0	1	0	0	0	0
1	28	9.2	3.37	0.222	18.536	0.041	2.61	0.86	1.94	0.8	0	0	1	0	0	0	0
2	28	7.4	1.4	0.564	23.73	0.134	7.02	1.14	2.29	0.8	0	0	1	0	1	1	1	0
3	33	10.3	1.01	1.882	23.106	0.435	2.27	0.9	2.56	0.85	0	1	0	0	0	1	1	0
1	35	13.6	1.91	0.005	17.825	0.001	2.47	0.86	2.87	0.9	1	0	0	0	0	1	1	0
1	35	9.1	1.91	0.005	17.825	0.001	2.47	0.86	2.87	0.9	0	0	1	0	0	1	1	0
1	32	10.1	4.46	0.013	19.586	0.003	3.78	0.92	2.84	0.86	0	0	1	0	1	0	0
3	40	10.1	1.74	0.921	21.891	0.202	1.89	0.8	2.29	0.84	0	1	0	0	0	0	0
1	35	9.8	0.821	0.161	19.091	0.031	2.8	0.85	2.63	0.85	1	0	0	0	0	1	1	1
3	33	10.5	4.81	1.599	25.752	0.412	2.8	0.94	5.19	1	0	0	1	0	1	1	1	0
2	37	5.7	1.13	0.298	20.903	0.062	1.75	0.77	1.89	0.8	0	0	0	1	0	0	0
4	36	12.2	3.96	2.141	26.26	0.562	1.6	0.76	1.41	0.75	0	1	0	0	0	0	0
1	31	8	2.08	0.086	26.654	0.023	4.38	1.07	3.12	0.9	0	1	0	0	0	1	1	0
4	36	7.8	5.63	4.962	26.206	1.3	1.91	0.83	2.02	0.84	0	0	1	0	0	1	1	0
4	32	7.6	1.44	2.464	26.654	0.657	2.02	0.82	1.96	0.81	0	0	1	0	1	1	1	0
4	31	9.6	4.09	1.862	25.207	0.469	1.82	0.81	1.67	0.78	0	1	0	0	0	1	1	0
1	26	10.3	1.45	0.102	18.592	0.019	2.79	0.86	2.2	0.85	0	0	1	0	1	1	1	0
2	38	11.5	3.85	0.214	20.273	0.043	8.29	3.02	2.28	0.8	0	0	1	0	1	1	1	0
1	27	12.4	1.18	0.002	18.431	0	0	0	0	0	0	0	1	0	1	1	1	0
3	30	9.6	2.32	1.315	20.275	0.267	2.73	0.86	6.1	1	0	1	0	0	0	0	0
